# Supplementary material for: Patients’ preferences for antiretroviral therapy service provision: a systematic review
Source: Cost Eff Resour Alloc. 2021 Aug 30;19:56. doi: 10.1186/s12962-021-00310-7 (PMC8404280; doi:10.1186/s12962-021-00310-7)
Supplement: Supplementary file 3 — Additional file 3. Mixed Methods Appraisal Tool (MMAT) checklist. [file 12962_2021_310_MOESM3_ESM.xlsx]

## Sheet: MMAT checklist
				SCREENING QUESTIONS		1. QUALITATIVE STUDIES					2. RANDOMIZED CONTROLLED TRIALS					3. NON-RANDOMIZED STUDIES					4. QUANTITATIVE DESCRIPTIVE STUDIES					5. MIXED METHODS STUDIES					COMMENTS
RefID	First author	Year	Citation	S1. Are there clear research questions?	S2. Do the collected data allow to address the research questions?	1.1. Is the qualitative approach appropriate to answer the research question?	1.2. Are the qualitative data collection methods adequate to address the research question?	1.3. Are the findings adequately derived from the data?	1.4. Is the interpretation of results sufficiently substantiated by data?	1.5. Is there coherence between qualitative data sources, collection, analysis and interpretation?	2.1. Is randomization appropriately performed?	2.2. Are the groups comparable at baseline?	2.3. Are there complete outcome data?	2.4. Are outcome assessors blinded to the intervention provided?	2.5 Did the participants adhere to the assigned intervention?	3.1. Are the participants representative of the target population?	3.2. Are measurements appropriate regarding both the outcome and intervention (or exposure)?	3.3. Are there complete outcome data?	3.4. Are the confounders accounted for in the design and analysis?	3.5. During the study period, is the intervention administered (or exposure occurred) as intended?	4.1. Is the sampling strategy relevant to address the research question?	4.2. Is the sample representative of the target population?	4.3. Are the measurements appropriate?	4.4. Is the risk of nonresponse bias low?	4.5. Is the statistical analysis appropriate to answer the research question?	5.1. Is there an adequate rationale for using a mixed methods design to address the research question?	5.2. Are the different components of the study effectively integrated to answer the research question?	5.3. Are the outputs of the integration of qualitative and quantitative components adequately interpreted?	5.4. Are divergences and inconsistencies between quantitative and qualitative results adequately addressed?	5.5. Do the different components of the study adhere to the quality criteria of each tradition of the methods involved?
1	Zanolini et al	2018	Zanolini et al. (2018)	Yes	Yes																Yes	Yes	No	Yes	Yes						A quantitative research method(discrete choice experiment approach) appropriate to addess the research question was undertaken. A random sample of participants was done. Target population was stated. The questionnaire was not pre-tested. Authors clearly presented that those participated and non-participated in the study were very similar on clinical, sociodemographic, and other measures which avo…
2	Beusterien et al	2005	Beusterien et al. (2005)	Yes	Yes																Yes	No	Yes	No	Yes						An Adaptive Conjoint Analysis approach(a quantitative research method) was used and appropriate for this study. Study participants were recruited voluntarily through newspaper advertisement with a high non-response rate, and sample is not representative of the target population. There was pre-testing of the questionnaires. The statistical analysis is apropriate to answer the research question.
3	Opuni et al	2010	Opuni et al. (2010)	Yes	Yes																Can't tell	No	No	Can't tell	Yes						Conjoint analysis(a quantitative research method) was undertaken and appropriate for the topic. The sampling strategy not stated clearly. HIV-infected participants are not representative of the target HIV-infected patients. The questionairre was not pre-tested. There is nothing reported about the non-response rate. The statistical analysis (two-level random intercept logit models) was appropraite…
4	Tanle et al	2017	Tanle et al. (2017)	Yes	Yes	Yes	Yes	Yes	Yes	Yes																					A qualitative descrption study using indepth-interviews and FGDs was conducted. The collected data was transcribed, cleaned and analysed using Non-numerical Data Indexing Searching and Theorizing version 6 software. Thematic analysis was undertaken. An inductive approach was used for analysis. Quotes are provided to justify the themes. There are clear links between data sources, collection, analy…
5	Miller et al	2002	Miller et al (2002)	Yes	Yes	Yes	Yes	Yes	No	Yes											Yes	No	No	No	Yes	Yes	Yes	Yes	Yes	No	A mixed method(a qualitative descrption study using FGDs , and paired comparison survey) was conducted to enhance understanding of patient treatment preference. The quantitative sample is not representative affecting generalizability since consecutive sampling strategy was used. There is a high risk of non-response bias since half of participants in the quantitative part refused to participate in…
6	Mühlbacher et al	2013	Mühlbacher et al. (2013)	Yes	Yes																Can't tell	No	Yes	Can't tell	Yes						Sampling strategy was not stated. Target population was not stated and the sample is not representative. Questionnaire was pre-tested. There is no clear information about the non-response rate. Stataistical analysis(random effect logit model) was appropriate for the research question.
7	Eaton et al	2017	Eaton et al. (2017)	Yes	Yes	Yes	Yes	Yes	Yes	Yes																					Qualitative descriptive approach was employed. Nominal group technique (NGT) was used. Multi-voting technique was used to weight each patient preference and concern. The findings were adequately derived from the data and quotes were reported to justify the themes. There is a clear link between data sources, collection, analysis and interpretation.
8	Beusterien et al	2007	Beusterien et al (2007)	Yes	Yes																Yes	No	Yes	Yes	Yes						Advertisement via electronic newsletter, newspapers and through HIV clinics was done to select participants voluntarily. The target population not specified affecting generalizability. Pilot test of questionnaire was done. Non-response rate was reported and risk of non-reponse bias was low. Statistical analysis was appropriate for research question.
9	Lloyd et al	2013	Lloyd et al. (2013)	Yes	Yes																Can't tell	Yes	Yes	Can't tell	No						The sampling strategy was not clearly stated. The target population stated and generalizable. Non-response rate was not mentined. The questionnaire was piloted. Statistical analysis(conditional logit models) was in -appropriate to account the preference hetrogenity among patients.
10	Rabkin et al	2020	Rabkin et al. (2020)	Yes	Yes	Yes	Yes	Yes	Yes	Yes											Yes	No	No	Can't tell	No	Yes	Yes	Yes	Yes	No	A mixed-methods study(qualitative descriptive, discrete choice experiment and patient survey) was conducted. There is adequate rationale for using the mixed methods approach(better explore preferred characteristics of DART models). Key informat interview of providers and Focus groups with patients were conducted. Quotes are provided to justify themes and there are clear links between data sources…
11	Strauss et al	2020	Strauss et al (2020)	Yes	Yes																Yes	No	No	Can't tell	Yes						Purposive selection of participants was done. Study population was selected from a single City which might affect generalizability. Pre-testing of the questionnaire was not done. Non-response rate was not clearly stated. Statistical analysis(mixed logit, interaction and stratified ) was appropriate.
12	Yelverton et al	2018	Yelverton et al. (2018)	Yes	Yes	Yes	Yes	Yes	Yes	Yes											Yes	No	No	No	Yes	Yes	Yes	Yes	Yes	No	A mixed-methods approach(qualitative interview and ranking exercise) was done for a comprehensive understanding of the range of attributes of ART that providers and patients consider important in selecting regimens. A qualitative descriptive study approach was used for qualitative part of this study. Interviews were coded using direct content analysis. Quantitative participants were recruited by …
13	Sherer et al	2005	Sherer et al. (2005)	Yes	Yes																Yes	No	No	No	Yes						Convienence sampling was used to recruite participants which affects generalizability. Pre-testing of the questionnaire was not done. About 126 participants were excluded and those included in the study might be different on the variable of interest leading to non-response bias. Appropriate statistical analysis was done to address the research questions.
14	Fuster et al	2015	Fuster et al. (2015)	Yes	Yes																Yes	No	No	Can't tell	Yes						Casual or incidental no-probabilistic sampling was used to select participants. The target population not stated which might affect generalizability. Pre-testing of the questionnaire was not done.Non-response rate not stated. Appropriate statistical analysis done to address the research questions.
15	Ostermann et al.	2020	Ostermann et al. (2020)	Yes	Yes																Yes	No	No	Can't tell	Yes						A conveinence sample was used to undetake this study which might affect generalizability. Target population was not stated. There is no clear description about pre-testing of the questionnaires. Authors didn't state non-response rate. The statistical analysis is apropriate to answer the research question.
16	Brégigeon et al.	2017	Brégigeon et al. (2017)	Yes	Yes	Yes	Yes	Yes	Yes	Yes											Yes	Yes	No	Yes	Yes	Yes	Yes	Yes	Yes	No	A mixed methods(qualitative interview and discrete choice experiment) was done. The qualitative study was conducted in order to help interpretation of the DCE results. The qualitative phase of the study involved an in-depth semi-structured telephone interview of PLWHs. Patients were selected consecutively from clinic lists by the investigators at each center with limited generalisability. The too…
17	Muiruri et al.	2020	Muiruri et al. (2020)	Yes	Yes	Yes	Yes	Yes	Yes																						Exploratory study using semi-structured interview guides were conducted alongside grounded theory methods of coding. Quotes are provided to justify themes and there are clear links between data sources, collection, analysis and interpretation.
18	Sijstermans et al.	2020	Sijstermans et al. (2020)	Yes	Yes																Yes	No	Yes	Can't tell	Yes						Authors included all patients with HIV in a single City. There was no target population stated and also no explantion of the non-response rate. Measurements were appropriate and the questionairre was validated. Data anlalysis (mixed multinomial logit and subgroup analysis) was appropriate for the proposed research question.
19	Goossens et al	2020	Goossens (2020)	Yes	Yes																Yes	No	Yes	Can't tell	Yes						The sampling strategy was including all patients with HIV in a single City and the results cannot be generalised beyond this group. The questionairre was an appropriate tool and there was no report of non-response rate. The statistical analysis was appropriate for the research question.
20	Eshun et al	2019	Eshun et al. (2019)	Yes	Yes																Yes	Yes	Yes	Yes	Yes						A random sample of participants was done. The questionnaire was piloted. Survey was appropriate to research questions and data analysis used mixed logit model and appropriate to the research question.
21	Hendriks et al	2018	Hendriks et al. (2018)	Yes	Yes																Can't tell	No	Yes	Yes	Yes						The sampling strategy as well as the target population was not stated clearly. The questionnaire was piloted. Authors of this study stated that both the excluded and included individuals didn't markedly differ each other minimizing the possibility of non-respons bias. Appropriate statistical analysis was done.
22	Hauber et al	2009	Hauber et al. (2009)	Yes	Yes																Can't tell	No	Yes	Yes	Yes						Stated choice (SC) method was appplied and appropriate to the research question. Non-probability convenience sampling was used. The results were not generalisable to the whole population as the scope of study was restricted to a small sample of US citizens. Mixed logistic regression analysis was used and appropriate for the research question. The questionnaire was piloted. The study reported a ve…
23	Moyle et al	2003	Moyle et al. (2008)	Yes	Yes																Yes	No	No	Can't tell	Yes						Ranking Exercise on relative attribute importance was done in this study. Volunteer sampling via poster and advertizement was used and the sample may not be representative of the whole population. Descriptive statistics was used. Pre-testing of the questionnaire was not done. Non-response rate was not stated.
